# Supplementary material for: Main factors associated with foot-and-mouth disease virus infection during the 2001 FMD epidemic in Uruguay
Source: Front Vet Sci. 2023 Feb 2;10:1070188. doi: 10.3389/fvets.2023.1070188 (PMC9932531; doi:10.3389/fvets.2023.1070188)
Supplement: Supplementary file 1 [file Table_1.xlsx]

## Sheet: Table S2
Parameter			Source
β	transmission rate parameter	Beef 0.61	Gonzalez et al., 2014.
	R/T	Dairy 0.84
𝜸	1/duration of latent phase	1/3.6	Mardones et al., 2010.
𝜹	1/duration of the subclincial infectious phase	2022-02-01	Mardones et al., 2010.
𝜺	1/duration of the clinical infectious phase	1/2.4	Mardones et al., 2010.
TableS 1 Parameters of the FMDV introduction model.

## Sheet: Table S (3-8)
SCENARIOS
SCENARIO 1: Dairy farm, N=100
					sick animals	Min.	1st Qu.	Median	Mean	3rd Qu.	Max.	NA's
					5	2.093	4.972	6.892	8.035	9.719	37.121	604
					10	2.868	6.424	8.431	9.529	11.883	38.319	671
					15	3.083	7.133	9.256	10.483	12.847	38.816	704
					20	4.176	7.694	9.936	11.147	13.7	37.54	716
					25	4.327	8.344	10.792	11.762	14.129	37.546	725
					30	4.361	8.85	11.178	12.285	15.193	38.148	732
					35	4.601	9.408	11.378	12.765	15.442	38.148	738
					40	4.755	9.841	12.197	13.268	15.757	38.214	743
					45	4.816	10.063	12.901	13.721	16.349	38.677	746
					50	4.901	10.383	13.095	14.122	17.005	38.705	750
					TableS 3 Summary statistics of Scenario 1
Figure S 2 Boxplot summarizing the results of Scenario 1
SCENARIO 2: Dairy, N=200
					sick animals	Min.	1st Qu.	Median	Mean	3rd Qu.	Max.	NA's
					5	1.757	5.2	7.483	8.175	10.365	28.016	558
					10	2.195	6.248	8.923	9.644	12.356	29.149	637
					15	2.705	7.373	9.725	10.646	13.324	30.163	671
					20	3.203	8.001	10.634	11.483	14.267	30.57	687
					25	3.469	8.582	11.159	12.136	14.98	31.243	694
					30	3.571	8.901	11.684	12.572	15.327	31.703	704
					35	4.487	9.401	12.17	13.08	15.677	32.615	709
					40	5.295	9.778	12.738	13.426	16.123	32.963	719
					45	5.61	10.073	13.025	13.805	16.566	32.97	725
					50	5.622	10.391	13.355	14.198	16.854	33.148	726
					TableS 4 Summary statistics of Scenario 2
Figure S 3 Boxplot summarizing the results of Scenario 2
SCENARIO 3: Dairy, N =405
					sick animals	Min.	1st Qu.	Median	Mean	3rd Qu.	Max.	NA's
					5	1.566	5.289	7.049	8.033	9.706	37.604	596
					10	2.482	6.437	8.886	9.578	11.731	37.74	667
					15	3.24	7.208	10.001	10.603	12.927	37.979	691
					20	3.977	7.897	10.703	11.292	13.714	38.031	705
					25	4.02	8.317	11.239	11.846	14.435	38.078	713
					30	4.102	8.676	11.717	12.326	14.974	38.184	719
					35	4.129	9.016	12.224	12.759	15.264	38.807	719
					40	4.188	9.39	12.882	13.206	15.742	38.852	722
					45	4.194	9.583	13.118	13.565	15.958	39.166	724
					50	4.224	9.998	13.462	13.935	16.359	39.268	728
					TableS 5 Summary statistics of Scenario 3
Figure S 4 Boxplot summarizing the results of Scenario 3
SCENARIO 4: Beef, N =170
					sick animals	Min.	1st Qu.	Median	Mean	3rd Qu.	Max.	NA's
					5	2.223	5.89	7.965	8.787	11.124	24.613	699
					10	3.771	7.289	9.473	10.436	12.812	27.511	771
					15	4.397	8.298	10.441	11.728	14.305	28.149	801
					20	4.942	9.018	11.476	12.477	14.984	28.424	822
					25	5.177	9.497	12.241	13.201	16.143	29.303	832
					30	5.479	10.076	12.826	13.866	16.747	29.592	839
					35	5.725	10.415	13.475	14.404	17.398	32.346	843
					40	6.377	10.777	13.974	15.146	18.629	32.763	846
					45	6.601	11.096	14.353	15.783	19.528	37.721	848
					50	6.603	11.525	15.096	16.139	20.071	34.842	854
					TableS 6 Summary statistics of Scenario 4
Figure S 5 Boxplot summarizing the results of Scenario 4
SCENARIO 5: Beef, N=456
					sick animals	Min.	1st Qu.	Median	Mean	3rd Qu.	Max.	NA's
					5	1.732	5.999	7.772	8.632	10.761	24.607	656
					10	2.551	6.923	9.28	10.069	11.957	24.729	739
					15	3.707	7.676	10.083	10.975	13.256	25.632	772
					20	3.861	8.787	11.299	11.78	13.95	26.359	795
					25	4.226	9.489	12.075	12.486	15.05	26.719	801
					30	4.326	10.007	12.614	13.266	15.7	27.219	806
					35	4.877	10.522	13.362	13.917	16.63	32.22	814
					40	4.978	10.825	13.981	14.496	17.085	32.789	822
					45	5.18	10.985	14.676	15.118	17.923	33.145	824
					50	5.195	11.619	14.945	15.676	18.665	33.356	828
					TableS 7 Summary statistics of Scenario 5
Figure S 6 Boxplot summarizing the results of Scenario 5
SCENARIO 6: Beef, N=1050
					sick animals	Min.	1st Qu.	Median	Mean	3rd Qu.	Max.	NA's
					5	2.164	5.48	7.708	8.499	10.346	23.001	683
					10	3.24	6.868	9.378	9.916	12.248	23.214	769
					15	3.497	7.902	10.134	10.832	12.837	23.618	796
					20	3.596	8.961	11.061	11.765	14.18	24.137	812
					25	3.807	9.406	11.948	12.592	15.564	28.083	822
					30	4.611	9.833	12.457	13.172	15.674	29.099	828
					35	5.126	10.234	12.845	13.754	16.653	29.778	836
					40	5.581	10.89	13.309	14.253	16.9	32.737	844
					45	5.608	11.206	13.778	14.702	17.165	32.974	847
					50	5.895	11.631	13.894	15.112	17.293	33.808	851
					TableS 8 Summary statistics of Scenario 6
Figure S 7 Boxplot summarizing the results of Scenario

## Sheet: TableS9
Potential RF	Farms		HRP
	negatives N= 44693	outbreaks N=242	OR (95% IC)	P (Wald)	ANOVA, LRT
	n (%)	n (%)			Pr(>Chi)
Herd density (cat.)					<0.01
<0.20	25.3	26.4	Ref.
0.20-031	24.6	19.8	0.772 (0.528 - 1.12)	0.177
0.31-0.54	25.5	41.3	1.55 (1.13 - 2.13)	<0.01
>0.54	24.6	12.4	0.481 (0.308 - 0.736)	<0.01
Herd density (cont.)			0.449 (0.285 - 0.680)		<0.01
Cropping					<0.01
no	92.2	55.8	Ref.
yes	7.8	44.2	9.37 (7.24 - 12.1)	<0.01
Coordinates (splines)					<0.01
ns(lat_y, df = 2)1			3.25 (1.40 - 7.73)	<0.01
ns(lat_y, df = 2)2			0.04 (0.0012 - 0.0115)	<0.01
ns(lon_x, 2)1			0.00034 (0.00012 - 0.000865)	<0.01	<0.01
ns(lon_x, 2)2			0.021 (0.0027 - 0.011)	<0.01
Distance from main routes					<0.01
>100m	87.8	76	Ref.
<=100m	12.2	24	2.26 (1.67 - 3.02)	<0.01
Animal movement (each period)
no	80.1	50.4	Ref.		<0.01
yes	19.9	49.6	3.95 (3.069 -5.09)	<0.01
Farm size (cattle + sheep)					<0.01
<36	24.8	2.5	Ref.
36-134	25.2	10.4	4.09 (1.79 - 11.0)	<0.01
134-463	25.1	21.1	8.39 (3.90 - 21.8)	<0.01
>463	24.9	66	26.4 (12.8 - 67.2)	<0.01
Species					<0.01
only cattle	43.1	38.8	Ref.
mixed	54.2	61.2	1.25 (0.967 - 1.62)	0.0912
only sheep	2.7	0	0.000000651 (8.66e-63- 9.08e-65)	0.963
Pig					<0.01
no	92.3	85.1	Ref.
family	5.8	11.2	2.10 (1.37 - 3.08)	<0.01
company	1.9	3.7	2.12 (1.01 - 3.91)	0.028
Youngstock proportion					<0.01
			6.08 (3.51 - 10.4)	<0.01
Production system					<0.01
beef	89	76.1	Ref.
dairy	7.3	11.1	1.78 (1.15 - 2.64)	<0.01
mixed	3.7	12.8	4.00 (2.66 - 5.82)	<0.01

## Sheet: TableS10
Potential RF	Farms
	negatives N= 44306	outbreaks N=387	OR (95% IC)	P	ANOVA, LRT
	n (%)	n (%)			Pr(>Chi)
Herd density (cat.)					<0.01
<0.20	25.2	30.2	Ref.
0.20-031	24.6	18.3	0.622 (0.461 - 0.834)	<0.01
0.31-0.54	25.4	36.7	1.20 (0.942 - 1.54)	0.139
>0.54	24.7	14.7	0.497 (0.360 - 0.680)	<0.01
Herd density (cont.)			0.441 (0.308 - 0.615)		<0.01
Cropping					<0.01
no	92.4	64.9	Ref.
yes	7.56	35.1	6.62 (5.35 - 8.17)	<0.01
Coordinates (splines)					<0.01
ns(lat_y, df = 2)1			9.17 (4.46 - 19.2)	<0.01
ns(lat_y, df = 2)2			0.0077 (0.0025 - 0.0216)	<0.01
ns(lon_x, 2)1			0.0012 (0.0006 - 0.0022)	<0.01	<0.01
ns(lon_x, 2)2			0.099 (0.035 - 0.245)	<0.01
Distance from main routes					<0.01
>100m	87.8	78.8	Ref.
<=100m	12.2	21.2	1.94 (1.51 - 2.47)	<0.01
Animal movement (each period)					0.3702
no	99.36	98.97	Ref.
yes	0.64	1.03	1.63 (0.50 -3.85)	0.33
Farm size (cattle + sheep)	25	2.8			<0.01
<36	25.4	8.8	Ref.
36-134	25.1	25.1	3.04 (1.59 - 6.30)	<0.01
134-463	24.5	63.3	8.77 (4.92 - 17.4)	<0.01
>463			22.7 (13.03 - 44.17)	<0.01
Species	43	46.2			<0.01
only cattle	54.3	53.5	Ref.
mixed	2.7	0.3	0.918 (0.751 - 1.12)	0.402
only sheep			0.0881 (0.00501 - 0.392)	0.0154
Pig	92.4	88.4			0.01423
no	5.7	8	Ref.
family	1.9	3.6	1.46 (0.988 - 2.07)	0.0456
company			2.00 (1.11 -3.30)	0.0115
Youngstock proportion					<0.01
			4.20 (2.69 - 6.50)	<0.01
Production system	89	79.7			<0.01
beef	7.3	8.2	Ref.
dairy	3.7	12.1	1.26 (0.85 - 1.79)	0.23
mixed			3.69 (2.66 - 5.00)	<0.01

## Sheet: TableS11
Potential RF	Farms		1st VAC
	negatives N= 43205	outbreaks N=1101	OR (95% IC)	P	ANOVA, LRT
	n (%)	n (%)			Pr(>Chi)
Herd density (cat.)					<0.01
<0.20	25	34.2	Ref.
0.20-031	24.6	24.3	0.724 (0.614 - 0.849)	<0.01
0.31-0.54	25.3	31.2	0.902 (0.777 -1.05)	0.174
>0.54	25.1	10.4	0.302 (0.244 - 0.372)	<0.01
Herd density (cont.)			0.441 (0.308 - 0.615)		<0.01
Cropping			0.236 (0.183 - 0.301)		<0.01
no	92.9	76.1	Ref.
yes	7.14	23.9	4.08 (3.53 - 4.70)	<0.01
Coordinates (splines)					<0.01
ns(lat_y, df = 2)1			11.6 (7.58 - 17.8)	<0.01
ns(lat_y, df = 2)2			0.054(0.033 - 0.087)	<0.01
ns(lon_x, 2)1			0.0076(0.0054 - 0.0107)	<0.01	<0.01
ns(lon_x, 2)2			0.158 (0.099 - 0.244)	<0.01
Distance from main routes					<0.01
>100m	88	80.8	Ref.
<=100m	12	19.2	1.74 (1.49 - 2.03)	<0.01
Animal movement (each period)
no	97.31	95.73	Ref.		<0.01
yes	2.69	4.27	1.61 (1.18 - 2.14)	<0.01
Farm size (cattle + sheep)					<0.01
<36	25.6	2.6	Ref.
36-134	25.7	10.9	4.11 (2.78 - 6.28)	<0.01
134-463	25.1	25.7	9.93 (6.90 - 14.88)	<0.01
>463	23.6	60.8	24.96 (17.54 - 37.06)	<0.01
Species					<0.01
only cattle	43.2	37.4	Ref.
mixed	54	62	1.32 (1.17 -1.50)	<0.01
only sheep	2.8	0.6	0.226 (0.0892 - 0.462)	<0.01
Pig					0.1569
no	92.4	91.1	Ref.
family	5.7	6.3	1.11 (0.859 -1.41)	0.409
company	1.9	2.6	1.43 (0.961 - 2.04)	0.0619
Youngstock proportion					<0.01
			3.12 (2.38 - 4.08)	<0.01
Production system					<0.01
beef	89.2	81.9	Ref.
dairy	7.2	9.66	1.46 (1.18 - 1.78)	<0.01
mixed	3.6	8.45	2.59 (2.06 - 3.22)	<0.01

## Sheet: TableS12
Potential RF	Farms
	negatives N= 43068	outbreaks N=137	OR (95% IC)	P	ANOVA, LRT
	n (%)	n (%)			Pr(>Chi)
Herd density (cat.)					<0.01
<0.20	25	40.9	Ref.
0.20-031	24.6	33.6	0.834 (0.562 - 1.23)	0.363
0.31-0.54	25.3	15.3	0.370 (0.219 - 0.60)	<0.01
>0.54	25.1	10.2	0.248 (0.133 - 0.433)	<0.01
Cropping					0.6927
no	92.9	92	Ref.
yes	7.14	8.03	1.14 (0.577 -2.01)	0.688
Coordinates (splines)					<0.01
ns(lat_y, df = 2)1			34.5 (9.92 - 131)	<0.01
ns(lat_y, df = 2)2			0.31 (0.11 - 0.86)	<0.01
ns(lon_x, 2)1			1.23 (0.384 - 4.30)	0.738	0.945
ns(lon_x, 2)2			0.998 (0.439 - 2.13)	0.995
Distance from main routes					0.3572
>100m	88	85.4	Ref.
<=100m	12	14.6	1.25 (0.76 - 1.97)	0.344
Animal movement (each period)
no	94.18	89.05	Ref.		0.02168
yes	5.82	10.95	1.99 ( 1.11 - 3.29)	0.0121923
Farm size (cattle + sheep)					<0.01
<36	25.6	2.9	Ref.
36-134	25.8	8.1	2.73 (0.93 - 9.86)	0.0853
134-463	25.1	17.5	6.12 (2.36 - 20.82)	<0.01
>463	23.5	71.5	26.76 (11.21 - 87.45)	<0.01
Species					<0.01
only cattle	43.2	26.3	Ref.
mixed	54	73.7	2.25 (1.55 - 3.33)	<0.01
only sheep	2.8	0	0.00000165 (6.25e-59 - 0.0317)	0.966
Pig					0.6729
no	92.4	92	Ref.
family	5.7	5.1	0.896 (0.379 - 1.78)	0.777
company	1.9	2.9	1.57 (0.482 - 3.74)	0.373
Youngstock proportion					0.3622
			1.44 (0.652 - 3.12)	0.359
Production system					0.64
beef	89.2	91.1	Ref.
dairy	7.2	6.67	0.90 (0.43 - 1.68)	0.77
mixed	3.6	2.22	0.61 (0.15 - 1.62)	0.401
